# Supplementary material for: A Novel Immune-Related Prognostic Signature in Head and Neck Squamous Cell Carcinoma
Source: Front Genet. 2021 Jun 18;12:570336. doi: 10.3389/fgene.2021.570336 (PMC8249947; doi:10.3389/fgene.2021.570336)
Supplement: Supplementary file 2 [file Table_1.xlsx]

## Sheet: clinicopathologic features
patients	gender	age	tissue type	tumor differentiation	infiltration depth	tumor size	T	N	M	TNM
1	male	60	larynx	G3	superficial muscularis	3	T2	N2	M0	ⅣA
2	male	55	larynx	G2	superficial muscularis	3.5	T2	N0	M0	Ⅱ
3	male	67	larynx	G2	superficial muscularis	3	T2	N0	M0	Ⅱ
4	male	71	vocal cords	G2	submucosa	1	T1	N0	M0	Ⅰ
5	Female	61	vocal cords	G1	submucosa	3	T2	N0	M0	Ⅱ
6	male	70	epiglottis	G1	whole layer	3	T2	N1	M0	Ⅲ
7	male	51	vocal cords	G1	deep muscularis	4	T3	N0	M0	Ⅲ
8	male	63	epiglottis	G3	deep muscularis	1	T2	N2b	M0	ⅣA
9	Female	50	larynx	G2	submucosa	1	T1	N0	M0	Ⅰ
10	male	48	epiglottis	G1	submucosa	1.8	T2	N0	M0	Ⅱ
11	male	73	larynx	G1	deep muscularis	6	T3	N0	M0	Ⅲ
12	Female	66	larynx	G2	whole layer	1.5	T2	N2	M0	ⅣA
13	male	62	epiglottis	G1	superficial muscularis	2	T1	N0	M0	Ⅰ
14	Female	60	hypopharynx	G1	superficial muscularis	1.5	T1	N0	M0	Ⅰ
15	male	68	larynx	G2	submucosa	1	T2	N0	M0	Ⅱ
16	male	62	larynx	G3	whole layer	5	T2	N2c	M0	ⅣA
