# Supplementary material for: A Novel Immune-Related Prognostic Signature in Head and Neck Squamous Cell Carcinoma
Source: Front Genet. 2021 Jun 18;12:570336. doi: 10.3389/fgene.2021.570336 (PMC8249947; doi:10.3389/fgene.2021.570336)
Supplement: Supplementary file 4 [file Table_3.csv]

Network	Annotation
Input ID	M5883|NABA SECRETED FACTORS|-81.1;hsa04060|Cytokine-cytokine receptor interaction|-76.5;M5885|NABA MATRISOME ASSOCIATED|-72.8
Input ID_MCODE_ALL	R-HSA-500792|GPCR ligand binding|-88.2;R-HSA-373076|Class A/1 (Rhodopsin-like receptors)|-76.7;R-HSA-375276|Peptide ligand-binding receptors|-67.7
Input ID_SUB1_MCODE_1	R-HSA-373076|Class A/1 (Rhodopsin-like receptors)|-95.6;R-HSA-500792|GPCR ligand binding|-87.4;R-HSA-375276|Peptide ligand-binding receptors|-83.2
Input ID_SUB1_MCODE_2	R-HSA-500792|GPCR ligand binding|-29.4;R-HSA-418555|G alpha (s) signalling events|-28.2;R-HSA-373080|Class B/2 (Secretin family receptors)|-22.6
Input ID_SUB1_MCODE_3	R-HSA-2219530|Constitutive Signaling by Aberrant PI3K in Cancer|-34.5;R-HSA-2219528|PI3K/AKT Signaling in Cancer|-32.5;R-HSA-6811558|PI5P, PP2A and IER3 Regulate PI3K/AKT Signaling|-32.4
Input ID_SUB1_MCODE_4	M36|PID IL27 PATHWAY|-9.9;R-HSA-447115|Interleukin-12 family signaling|-8.5;M54|PID IL12 2PATHWAY|-8.3
Input ID_SUB1_MCODE_5	R-HSA-912526|Interleukin receptor SHC signaling|-11.9;R-HSA-451927|Interleukin-2 family signaling|-11.0;R-HSA-512988|Interleukin-3, Interleukin-5 and GM-CSF signaling|-10.9
Input ID_SUB1_MCODE_6	R-HSA-1250342|PI3K events in ERBB4 signaling|-10.3;R-HSA-8847993|ERBB2 Activates PTK6 Signaling|-9.9;R-HSA-1250347|SHC1 events in ERBB4 signaling|-9.8
Input ID_SUB1_MCODE_7	GO:0048010|vascular endothelial growth factor receptor signaling pathway|-7.2;R-HSA-4420097|VEGFA-VEGFR2 Pathway|-7.2;R-HSA-194138|Signaling by VEGF|-7.1
Input ID_SUB1_MCODE_8	R-HSA-6783589|Interleukin-6 family signaling|-9.1;hsa04630|Jak-STAT signaling pathway|-6.6;hsa04060|Cytokine-cytokine receptor interaction|-5.9
Input ID_SUB1_MCODE_9	GO:0002483|antigen processing and presentation of endogenous peptide antigen|-9.7;GO:0019885|antigen processing and presentation of endogenous peptide antigen via MHC class I|-9.7;GO:0019883|antigen processing and presentation of endogenous antigen|-9.2
Input ID_SUB1_MCODE_10	GO:0050671|positive regulation of lymphocyte proliferation|-6.8;GO:0032946|positive regulation of mononuclear cell proliferation|-6.8;GO:0070665|positive regulation of leukocyte proliferation|-6.7
